# Supplementary material for: Wnt Signalling Drives Context-Dependent Differentiation or Proliferation in Neuroblastoma
Source: Neoplasia. 2018 Mar 3;20(4):335–50. doi: 10.1016/j.neo.2018.01.009 (PMC5909736; doi:10.1016/j.neo.2018.01.009)
Supplement: Supplementary Table 1 — Oligonucleotides used in this study. [file mmc1.xlsx]

## Sheet: primers for qPCR
Gene	Name	Sequence (5' - 3')
ANGPT1	ANGPT1-qF	GCAGCCTGATCTTACACGGT
ANGPT1	ANGPT1-qRev	GCCACAAGCATCAAACCACC
ARHGEF3	ARHGEF3-for	GACGATCCCTCGGAGTCAAG
ARHGEF3	ARHGEF3-REV	TCCCCCAACTACTCCAACGA
ARHPAP22	ARHGAP22-for	CTTCTAACCGGGACATTCGTT
ARHPAP22	ARHGAP22-REV	ACGGATCTCATCAGCGACA
ASCL1	ASCL1-for	GCGATCACCCTGCTTCCAAA
ASCL1	ASCL1-REV	TCCAGCACCGTAGAGAGGAT
AXIN2	HAXIN2rnaF	AGTGTGAGGTCCACGGAAAC
AXIN2	HAXIN2rnaR	ATGGACATGGAATCATCCGT
BMP4	BMP4-F	TGAGGGACGCGAGCCTGAGA
BMP4	BMP4-rev	ACGGAATGGCTCCATAGGTCCC
CHODL	CHODL-qF	AGCAATTCCCAGTACCGAAACT
CHODL	CHODL-qRev	ACAGGGGATGTTGGATTAATCT
DCLK3	DCLK3-qF	CATCATCCAGCTGGGCCA
DCLK3	DCLK3-qRev	GTCGTTTCACTGTATTGGTCTTGC
DKK2	DKK2-F1	TTATTGCAGCGGGTACTGGGGCAG
DKK2	DKK2-R1	AGTATGGCACCTCATCCTGC
DKK4	DKK4-for	TGGACTTCAACAACATCAG
DKK4	DKK4-rev	GGTATTGCAGTCCGTGTCAC
DSEL	DSEL-for	AAGGCCCCTGTGAGTAATGC
DSEL	DSEL-REV	TACTCGGCGGTCATCGTCTA
EFNB2	EFNB2-for	CTGAAGCAATCCCTGCAAATA
EFNB2	EFNB2-REV	GTCCCGTACTCGCTGATTCC
EPAS1	EPAS-qF	CTGCTCCACGCCCAATAG
EPAS1	EPAS-qRev	GTGCCAGTGTCTCCAAGTC
ETS1	ETS1-for	CCGTACGTCCCCCACTCCT
ETS1	ETS1-REV	TGGGACATCTGCACATTCCA
ETV6	ETV6-for	CGGATAGTGGATCCCAACGG
ETV6	ETV6-REV	CTCCTGGGACTCTAGGTGCT
FAT4	FAT4-qF	TACTGGTCATGGCAGCAGTG
FAT4	FAT4-qRev	AGCGCCCTTTGCCTTCTAAT
FGFR2	FGFR2-qF	GCTGAAGGTCTGGCCTTCTTGG
FGFR2	FGFR2-qRev	GTGACCAAGCCCGACCTTT
FN1	F-FibroN-Q	CCCGACTTCACGGTCTACAT
FN1	R-FibroN-Q	GGCTCACTGCAAAGACTTTGAA
GRK5	GRK5- for	GACCACACAGACGACGACTTC
GRK5	GRK5- rev	CGTTCAGCTCCTTAAAGCATTC
KREMEN1	KREMEN1-qF	GGCTTGTAAAAAATGCTCCAGAT
KREMEN1	KREMEN1-qRev	TGGCAGGCCACAGCTATTTT
LHX9	LHX9-for	ATTTGGCTCGTGCGTTTTGG
LHX9	LHX9-REV	AAAATCCAGGAGCGCAGACT
LIX1	LIX-qF	ATGTGGCTGCGCATCTTTTC
LIX1	LIX-qRev	TGCACACTCACATCCACCTGA
MAP2	MAP2-Forger	TCTCCAAAGGCACCCTCTTCA
MAP2	MAP2-Revger	ACTGACTGGAGAGGGGTGC
MSX1	MSX1-for	TGTTGCAAAGGTAGGTTGAA
MSX1	MSX1-rev	GTTTGAGAGCCACACAAATG
MSX2	MSX2-F	CGGTCAAGTCGGAAAATTCA
MSX2	MSX2-rev	GAGGAGCTGGGATGTGGTAA
NDK1	NKD1-qRev	CTTTCGGTGTGGGATGTGGA
NEDD9	NEDD9-for	TGTCATTCTCCACGGGCTTT
NEDD9	NEDD9-rev	GAGTGGTTCAAATGCCGCTAC
NEFM	NEFM-Forger	GAAAATGTGCTAAATCTGGTCT
NEFM	NEFM-Revger	TGTCAGTGCATAACCTCTTGC
NF68	F-NF68-Q	CAGGCTGCCCAAAAGTTTAC
NF68	R-NF68-Q	ATTCCTCAGCGTTCTGCATGT
NGFR	p75NTR-for	ACCTCATCCCTGTCTATTGC
NGFR	p75NTR-REV	CGGCTGTTGGCTCCTTGC
NKD1	NKD1-qF	GCTGCTACCACCATTGCGTA
NME2	NME2-for	CTGTCTTCACCACGTTCAGC
NME2	NME2-REV	GGCCTCTGAAGAACACCTGA
NPY2R	NPY2R-qF	GGAACCGGACTTGCCTTT
NPY2R	NPY2R-qRev	GTCCACTTGGCCTGCAAC
NRP1	NRP1-for	GCAAACTACAGTGTCTTGCAGAGC
NRP1	NRP1-REV	GGGAAGAAGCTGTGATCTGGT
NTRK1	F-NTRK1-Q	GTTCTGGATTGCCTGTGAGGA
NTRK1	R-NTRK1-Q	ATGATGGCGTAGACCTCTGG
PALMD	PALMD-qF	CAATTGAGCGGACAACAGAA
PALMD	PALMD-qRev	TTGGAAGGTCAGGGATATTAGC
SNAI1		Qiagen Quantitect Primer Assay
SNAI2		Qiagen Quantitect Primer Assay
SYP	SYP-Forger	TCCTCGTCAGCCGAATTCTTT
SYP	SYP-Revger	CTCGCTACTTGTTCTGCAGGAA
TBP	TBPRQF	GCCCGAAACGCCGAATAT
TBP	TBPRQR	CCGTGGTTCGTGGCTCTCT
TNFRSF19	TNFRSF19-qF	TGCTTGCCAGGATTTTATAGGAA
TNFRSF19	TNFRSF19-qRev	GACGCGATCTTCACGAGGTT
TRIB1	TRIB-qF	CGAGCGCGAGCATGTGT
TRIB1	TRIB-qRev	AGTAATGTTGCTGTGCGATGG
TSHZ2	TSHZ2-for	GCTGTCGGACATTTGTGAGC
TSHZ2	TSHZ2-REV	TGGTGCAACGAAGAAGGGTT
TWIST1		Qiagen Quantitect Primer Assay
TWIST2	TWIST2-for	GCAAGAAGTCGAGCGAAGAT
TWIST2	TWIST2-REV	GCTCTGCAGCTCCTCGAA
UBE2QL1	UBE2QL1-qF	CCTGGAGAACGGCTACGTG
UBE2QL1	UBE2QL1-qRev	TCAGCTTCCTTGCGACTGAA
VLDLR	VLDLR-qF	CCAGCCGATGGAAGTGTGAT
VLDLR	VLDLR-qRev	CGCCACAGCTGATTTCATGT
WNT11	WNT11-qF	GCCAAGTTTTCCGATGCTCC
WNT11	WNT11-qRev	GACACCCCATGGCACTTACA
ZBTB38	ZBTB38-for	TCCAAAGCACAGGAATCTCACT
ZBTB38	ZBTB38-REV	ACATCGCATAAAATGCCCCG
ZNRF3	ZNRF3-F	AATTGGACCCGAAACCATGC
ZNRF3	ZNRF3-rev	TGGTTCAGCTGATCAATAGCTTC

## Sheet: siRNA
Target	Name	Sequence (5' - 3')
MYCN	siMYCN	GAACCCAGACCUCGAGUUU[dT][dT]
	siMYCN_as	AAACUCGAGGUCUGGGUUC[dT][dT]
Negative control	siNEG	UGGUUUACAUGUUUUCUGA[dT][dT]
	siNEG_as	UCAGAAAACAUGUAAACCA[dT][dT]
