# Supplementary material for: Wnt Signalling Drives Context-Dependent Differentiation or Proliferation in Neuroblastoma
Source: Neoplasia. 2018 Mar 3;20(4):335–50. doi: 10.1016/j.neo.2018.01.009 (PMC5909736; doi:10.1016/j.neo.2018.01.009)
Supplement: Supplementary Table 2 — Annotation of 90 Wnt target genes in neuroblastoma, showing feedback/negative regulators, and identification as B catenin/TCF/LEF targets in other cell lines. Expression levels are also indicated in SK-N-BE(2)-C cells after 6 H Wnt3A/Rspo2 induction and in controls as determined by using RNA-Seq (FPKM). [file mmc2.xlsx]

## Sheet: AnnotationTable
Gene	Annotation	WNT regulator/feedback	ChipSeq			FPKM
			U87 (TCF4)	HEK293 (B cat + high TCF4)	LS174T (B cat + high TCF4)	C1	C2	WR1	WR2
ABCA12	ATP-binding cassette, sub-family A (ABC1), member 12; Probable transporter involved in lipid homeostasis	x	X			1.72464	1.58747	2.38458	2.21461
ADAMTS14	ADAM metallopeptidase with thrombospondin type 1 motif, 14; Has a aminoprocollagen type I activity processing activity in the absence of ADAMTS2. Seems to be synthesized as a latent enzyme that requires activation to display aminoprocollagen peptidase activity	x	X			-7.05738	-4.2514	-2.23989	-2.21307
ADRA2A	adrenoceptor alpha 2A; Alpha-2 adrenergic receptors mediate the catecholamine- induced inhibition of adenylate cyclase through the action of G proteins. The rank order of potency for agonists of this receptor is oxymetazoline > clonidine > epinephrine > norepinephrine > phenylephrine > dopamine > p-synephrine > p-tyramine > serotonin = p-octopamine. For antagonists, the rank order is yohimbine > …	x	X			-2.16488	-2.47873	-0.0873979	-0.271748
AMER1	family with sequence similarity 123B; Regulator of the canonical Wnt signaling pathway. Acts by specifically binding phosphatidylinositol 4,5-bisphosphate (PtdIns(4,5)P2), translocating to the cell membrane and interacting with key regulators of the canonical Wnt signaling pathway, such as components of the beta-catenin destruction complex. Acts both as a positive and negative regulator of the Wn…	YES				2.86767	2.63714	3.32933	3.15287
ANGPT1	angiopoietin 1; Binds and activates TEK/TIE2 receptor by inducing its dimerization and tyrosine phosphorylation. Plays an important role in the regulation of angiogenesis, endothelial cell survival, proliferation, migration, adhesion and cell spreading, reorganization of the actin cytoskeleton, but also maintenance of vascular quiescence. Required for normal angiogenesis and heart development dur…	x	X	X		0.669883	0.598033	1.77305	1.53597
ARHGAP22	Rho GTPase activating protein 22; Rho GTPase-activating protein involved in the signal transduction pathway that regulates endothelial cell capillary tube formation during angiogenesis. Acts as a GTPase activator for the RAC1 by converting it to an inactive GDP-bound state. Inhibits RAC1-dependent lamellipodia formation. May also play a role in transcription regulation via its interaction with VE…	x	X			-2.26977	-2.42315	-0.693547	-0.868054
ARHGAP24	Rho GTPase activating protein 24; Rho GTPase-activating protein involved in cell polarity, cell morphology and cytoskeletal organization. Acts as a GTPase activator for the Rac-type GTPase by converting it to an inactive GDP-bound state. Controls actin remodeling by inactivating Rac downstream of Rho leading to suppress leading edge protrusion and promotes cell retraction to achieve cellular pola…	x				-1.6838	-2.35914	-0.250357	-0.220404
ARHGEF28	Rho guanine nucleotide exchange factor (GEF) 28; Functions as a RHOA-specific guanine nucleotide exchange factor regulating signaling pathways downstream of integrins and growth factor receptors. Functions in axonal branching, synapse formation and dendritic morphogenesis. Functions also in focal adhesion formation, cell motility and B-lymphocytes activation. May regulate NEFL expression and aggr…	x				1.69201	1.67064	2.39502	2.23094
ARHGEF3	Rho guanine nucleotide exchange factor (GEF) 3	x	X			0.842462	0.683709	1.78132	1.57127
ASCL1	achaete-scute complex homolog 1 (Drosophila); Transcriptional regulator. May play a role at early stages of development of specific neural lineages in most regions of the CNS, and of several lineages in the PNS. Essential for the generation of olfactory and autonomic neurons. Involved in the initiation of neuronal differentiation. Mediates transcription activation by binding to the E box (5'-CANN…	YES				4.57986	4.475	4.32315	3.89815
ATXN1	ataxin 1; Chromatin-binding factor that repress Notch signaling in the absence of Notch intracellular domain by acting as a CBF1 corepressor. Binds to the HEY promoter and might assist, along with NCOR2, RBPJ-mediated repression. Binds RNA in vitro. May be involved in RNA metabolism. The expansion of the polyglutamine tract may alter this function	x		X	X	2.58268	2.55702	3.08294	2.81592
AXIN2	axin 2; Inhibitor of the Wnt signaling pathway. Down-regulates beta-catenin. Probably facilitate the phosphorylation of beta- catenin and APC by GSK3B (By similarity)	YES			X	-2.89355	-2.79901	0.92898	0.779124
BMP4	bone morphogenetic protein 4; Induces cartilage and bone formation. Also act in mesoderm induction, tooth development, limb formation and fracture repair. Acts in concert with PTHLH/PTHRP to stimulate ductal outgrowth during embryonic mammary development and to inhibit hair follicle induction (By similarity)	x			X	-5.13171	-6.4371	-1.30272	-1.74197
C6orf132	chromosome 6 open reading frame 132	x		X	X	-1.09455	-1.2283	0.0681787	0.00583611
CACHD1	cache domain containing 1; May regulate voltage-dependent calcium channels (By similarity)	x	X	X	X	0.235924	0.172999	1.24905	1.03049
CDH10	cadherin 10, type 2 (T2-cadherin); Cadherins are calcium-dependent cell adhesion proteins. They preferentially interact with themselves in a homophilic manner in connecting cells; cadherins may thus contribute to the sorting of heterogeneous cell types	x	X			2.3752	2.34037	3.37835	3.07183
CHODL	chondrolectin	x				1.913	1.8078	3.25547	2.95887
CHST2	carbohydrate (N-acetylglucosamine-6-O) sulfotransferase 2; Sulfotransferase that utilizes 3'-phospho-5'-adenylyl sulfate (PAPS) as sulfonate donor to catalyze the transfer of sulfate to position 6 of non-reducing N-acetylglucosamine (GlcNAc) residues within keratan-like structures on N-linked glycans and within mucin-associated glycans that can ultimately serve as SELL ligands. SELL ligands are p…	x	X	X		-0.475005	-0.482165	0.793543	0.527222
DCLK3	doublecortin-like kinase 3	x				-2.69448	-1.92586	0.00996287	0.219925
DKK4	dickkopf homolog 4 (Xenopus laevis); Antagonizes canonical Wnt signaling by inhibiting LRP5/6 interaction with Wnt and by forming a ternary complex with the transmembrane protein KREMEN that promotes internalization of LRP5/6. DKKs play an important role in vertebrate development, where they locally inhibit Wnt regulated processes such as antero- posterior axial patterning, limb development, somi…	YES				-2.76123	-4.49957	1.86526	1.42206
DLC1	deleted in liver cancer 1	x	X	X		2.93214	2.89005	3.55428	3.29892
DSEL	dermatan sulfate epimerase-like	x			X	1.64467	1.65979	2.34464	2.13389
DUSP4	dual specificity phosphatase 4; Regulates mitogenic signal transduction by dephosphorylating both Thr and Tyr residues on MAP kinases ERK1 and ERK2	x				3.81455	3.71122	4.39588	4.04193
EDNRA	endothelin receptor type A	x				3.05623	2.94888	4.5487	4.1625
EFNB2	ephrin-B2; Cell surface transmembrane ligand for Eph receptors, a family of receptor tyrosine kinases which are crucial for migration, repulsion and adhesion during neuronal, vascular and epithelial development. Binds promiscuously Eph receptors residing on adjacent cells, leading to contact-dependent bidirectional signaling into neighboring cells. The signaling pathway downstream of the receptor…	x				3.2159	2.92456	4.07581	3.86408
ENC1	ectodermal-neural cortex 1 (with BTB-like domain); Actin-binding protein involved in the regulation of neuronal process formation and in differentiation of neural crest cells. Down-regulates transcription factor NF2L2/NRF2 by decreasing the rate of protein synthesis and not via a ubiquitin- mediated proteasomal degradation mechanism	x		X	X	3.48284	3.31877	4.04819	3.70305
EPAS1	endothelial PAS domain protein 1; Transcription factor involved in the induction of oxygen regulated genes. Binds to core DNA sequence 5'-[AG]CGTG-3' within the hypoxia response element (HRE) of target gene promoters. Regulates the vascular endothelial growth factor (VEGF) expression and seems to be implicated in the development of blood vessels and the tubular system of lung. May also play a rol…	x				0.0914672	0.00964037	0.810402	1.0196
ETS1	v-ets erythroblastosis virus E26 oncogene homolog 1 (avian); Transcription factor. Directly controls the expression of cytokine and chemokine genes in a wide variety of different cellular contexts. May control the differentiation, survival and proliferation of lymphoid cells. May also regulate angiogenesis through regulation of expression of genes controlling endothelial cell migration and invasi…	x			X	1.72587	1.4697	2.91684	2.69185
ETV6	ets variant 6; Transcriptional repressor; binds to the DNA sequence 5'- CCGGAAGT-3'	x	X			1.3312	1.21995	1.96718	1.9899
FAT4	FAT tumor suppressor homolog 4 (Drosophila); May function in the regulation of planar cell polarity (By similarity). Cadherins are cell-cell interaction molecules (By similarity)	x		X		1.02486	1.10224	2.92698	2.9039
FGFR2	fibroblast growth factor receptor 2	x		X		-1.68412	-1.41567	0.209505	0.25072
FNBP1L	formin binding protein 1-like; Required to coordinate membrane tubulation with reorganization of the actin cytoskeleton during endocytosis. May bind to lipids such as phosphatidylinositol 4,5-bisphosphate and phosphatidylserine and promote membrane invagination and the formation of tubules. Also promotes CDC42-induced actin polymerization by activating the WASL/N-WASP-WASPIP/WIP complex, the pred…	x				2.90642	2.56477	3.40868	3.0905
GLRX	glutaredoxin (thioltransferase); Has a glutathione-disulfide oxidoreductase activity in the presence of NADPH and glutathione reductase. Reduces low molecular weight disulfides and proteins	x				-0.154779	0.128412	0.935694	0.827381
GOLGA7B	golgin A7 family, member B; May be involved in protein transport from Golgi to cell surface (By similarity)	x				-3.49849	-2.65187	-0.577388	-0.785344
GRK5	G protein-coupled receptor kinase 5; Serine/threonine kinase that phosphorylates preferentially the activated forms of a variety of G-protein- coupled receptors (GPCRs). Such receptor phosphorylation initiates beta-arrestin-mediated receptor desensitization, internalization, and signaling events leading to their down-regulation. Phosphorylates a variety of GPCRs, including adrenergic receptors, m…	x	X			-1.3152	-1.3393	0.734338	0.577042
HDAC9	histone deacetylase 9; Responsible for the deacetylation of lysine residues on the N-terminal part of the core histones (H2A, H2B, H3 and H4). Histone deacetylation gives a tag for epigenetic repression and plays an important role in transcriptional regulation, cell cycle progression and developmental events. Represses MEF2-dependent transcription	x	X	X		2.50093	2.44598	3.23021	2.98545
HIPK2	homeodomain interacting protein kinase 2; Serine/threonine-protein kinase involved in transcription regulation, p53/TP53-mediated cellular apoptosis and regulation of the cell cycle. Acts as a corepressor of several transcription factors, including SMAD1 and POU4F1/Brn3a and probably NK homeodomain transcription factors. Phosphorylates PDX1, ATF1, PML, p53/TP53, CREB1, CTBP1, CBX4, RUNX1, EP300, …	YES	X			0.741864	0.595851	1.25524	1.24913
HS6ST1	heparan sulfate 6-O-sulfotransferase 1; 6-O-sulfation enzyme which catalyzes the transfer of sulfate from 3'-phosphoadenosine 5'-phosphosulfate (PAPS) to position 6 of the N-sulfoglucosamine residue (GlcNS) of heparan sulfate	x				4.02959	3.9203	3.61951	3.3586
HTR1E	5-hydroxytryptamine (serotonin) receptor 1E, G protein-coupled; This is one of the several different receptors for 5- hydroxytryptamine (serotonin), a biogenic hormone that functions as a neurotransmitter, a hormone, and a mitogen. The activity of this receptor is mediated by G proteins that inhibit adenylate cyclase activity	x	X			0.521212	0.159723	2.58004	2.46545
HTR2B	5-hydroxytryptamine (serotonin) receptor 2B, G protein-coupled; This is one of the several different receptors for 5- hydroxytryptamine (serotonin), a biogenic hormone that functions as a neurotransmitter, a hormone, and a mitogen. This receptor mediates its action by association with G proteins that activate a phosphatidylinositol-calcium second messenger system. Plays a role in the regulation o…	x		X	X	1.5047	1.7028	2.76006	2.60855
IRF2BP2	interferon regulatory factor 2 binding protein 2; Acts as a transcriptional corepressor in a IRF2- dependent manner; this repression is not mediated by histone deacetylase activities. Represses the NFAT1-dependent transactivation of NFAT-responsive promoters. Acts as a coactivator of VEGFA expression in cardiac and skeletal muscle	x	X	X	X	4.01867	3.86198	4.62195	4.23335
KDM7A	jumonji C domain containing histone demethylase 1 homolog D (S. cerevisiae); Histone demethylase required for brain development. Specifically demethylates dimethylated 'Lys-9' and 'Lys-27' (H3K9me2 and H3K27me2, respectively) of histone H3 and monomethylated histone H4 'Lys-20' residue (H4K20Me1), thereby playing a central role in histone code. Specifically binds trimethylated 'Lys-4' of histone …	x				1.73063	1.51091	2.31819	2.10844
KREMEN1	kringle containing transmembrane protein 1	YES				1.01594	1.01181	1.95465	1.76706
LHFPL2	lipoma HMGIC fusion partner-like 2	x		X		1.98615	1.96681	2.62516	2.43757
LHX9	LIM homeobox 9; Involved in gonadal development (By similarity)	x				2.06202	1.89108	2.60317	2.37777
LINC00327	non-coding RNA	x				-0.75594	-1.36875	1.10088	0.693746
LIX1	Lix1 homolog (chicken)	x		X		-0.99415	-0.771382	1.03514	0.785863
LPAR1	lysophosphatidic acid receptor 1; Receptor for lysophosphatidic acid (LPA), a mediator of diverse cellular activities. Seems to be coupled to the G(i)/G(o), G(12)/G(13), and G(q) families of heteromeric G proteins. Stimulates phospholipase C (PLC) activity in a manner that is dependent on RALA activation	x		X		3.11364	3.02905	3.86163	3.50185
LPPR4	Lipid phosphate phosphatase-related protein type 4 ; Hydrolyzes lysophosphatidic acid (LPA). Facilitates axonal outgrowth during development and regenerative sprouting. In the outgrowing axons acts as an ecto-enzyme and attenuates phospholipid-induced axon collapse in neurons and facilitates outgrowth in the hippocampus	x	X			3.47554	3.32524	4.40639	4.06593
MARC1	mitochondrial amidoxime reducing component 1	x				-0.111217	-0.309685	1.11044	0.835768
MMP16	matrix metallopeptidase 16 (membrane-inserted); Endopeptidase that degrades various components of the extracellular matrix, such as collagen type III and fibronectin. Activates progelatinase A. Involved in the matrix remodeling of blood vessels. Isoform short cleaves fibronectin and also collagen type III, but at lower rate. It has no effect on type I, II, IV and V collagen. However, upon interac…	x	X		X	2.82269	2.77966	3.51776	3.38015
MSX1	msh homeobox 1; Acts as a transcriptional repressor. May play a role in limb-pattern formation. Acts in cranofacial development and specifically in odontogenesis. Expression in the developing nail bed mesenchyme is important for nail plate thickness and integrity	x	X			-2.78456	-2.42336	1.07358	0.723832
MSX2	msh homeobox 2; Acts as a transcriptional regulator in bone development. Represses the ALPL promoter activity and antogonizes the stimulatory effect of DLX5 on ALPL expression during osteoblast differentiation. Probable morphogenetic role. May play a role in limb-pattern formation. In osteoblasts, suppresses transcription driven by the osteocalcin FGF response element (OCFRE). Binds to the homeod…	x	X	X	X	0.438744	0.422867	2.15127	1.88507
NEDD9	neural precursor cell expressed, developmentally down-regulated 9; Docking protein which plays a central coordinating role for tyrosine-kinase-based signaling related to cell adhesion. May function in transmitting growth control signals between focal adhesions at the cell periphery and the mitotic spindle in response to adhesion or growth factor signals initiating cell proliferation. May play an …	x	X	X		-4.18022	-4.71211	-2.57362	-2.07588
NEFM	neurofilament, medium polypeptide; Neurofilaments usually contain three intermediate filament proteins: L, M, and H which are involved in the maintenance of neuronal caliber	x				4.08285	3.95403	4.67139	4.39593
NKD1	naked cuticle homolog 1 (Drosophila); Cell autonomous antagonist of the canonical Wnt signaling pathway. May activate a second Wnt signaling pathway that controls planar cell polarity	YES	X	X		-5.66408	-4.81746	-1.18302	-1.21544
NME2	NME/NM23 nucleoside diphosphate kinase 2; Major role in the synthesis of nucleoside triphosphates other than ATP. Negatively regulates Rho activity by interacting with AKAP13/LBC. Acts as a transcriptional activator of the MYC gene; binds DNA non-specifically (PubMed:8392752). Exhibits histidine protein kinase activity	x				5.21545	5.18462	4.94207	4.4117
NPY2R	neuropeptide Y receptor Y2; Receptor for neuropeptide Y and peptide YY. The rank order of affinity of this receptor for pancreatic polypeptides is PYY > NPY > PYY (3-36) > NPY (2-36) > [Ile-31, Gln-34] PP > [Leu- 31, Pro-34] NPY > PP, [Pro-34] PYY and NPY free acid	x				3.84121	3.68417	4.78904	4.37851
NRP1	neuropilin 1; The membrane-bound isoform 1 is a receptor involved in the development of the cardiovascular system, in angiogenesis, in the formation of certain neuronal circuits and in organogenesis outside the nervous system. It mediates the chemorepulsant activity of semaphorins. It binds to semaphorin 3A, The PLGF-2 isoform of PGF, The VEGF-165 isoform of VEGF and VEGF-B. Coexpression with KDR…	x		X		2.60608	2.43542	3.3139	3.02706
NRP2	neuropilin 2	x	X	X		1.22303	1.27689	2.20201	2.05339
OPRM1	opioid receptor, mu 1	x				0.847389	1.0561	1.49527	1.63561
PALMD	palmdelphin	x				0.924542	0.504882	1.59198	1.32612
PCDH18	protocadherin 18; Potential calcium-dependent cell-adhesion protein	YES				3.26276	3.02704	3.96123	3.62725
PGM2L1	phosphoglucomutase 2-like 1; Glucose 1,6-bisphosphate synthase using 1,3- bisphosphoglycerate as a phosphate donor and a series of 1- phosphate sugars as acceptors, including glucose 1-phosphate, mannose 1-phosphate, ribose 1-phosphate and deoxyribose 1- phosphate. 5 or 6-phosphosugars are bad substrates, with the exception of glucose 6-phosphate. Also synthesizes ribose 1,5- bisphosphate. Has on…	x				1.69345	1.57737	2.3067	2.03635
PLCL1	phospholipase C-like 1; Involved in an inositol phospholipid-based intracellular signaling cascade. Shows no PLC activity to phosphatidylinositol 4,5-bisphosphate and phosphatidylinositol. Component in the phospho-dependent endocytosis process of GABA A receptor (By similarity). Regulates the turnover of receptors and thus contributes to the maintenance of GABA-mediated synaptic inhibition. Its a…	x	X	X		1.10452	1.01943	1.81751	1.4923
PPP2R5E	protein phosphatase 2, regulatory subunit B', epsilon isoform; The B regulatory subunit might modulate substrate selectivity and catalytic activity, and also might direct the localization of the catalytic enzyme to a particular subcellular compartment	x	X			2.55215	2.36302	3.06391	2.84269
PRLHR	prolactin releasing hormone receptor; Receptor for prolactin-releasing peptide (PrRP). Implicated in lactation, regulation of food intake and pain-signal processing	x				-0.294832	-0.00839175	1.41289	1.14452
RASSF3	Ras association (RalGDS/AF-6) domain family member 3	x		X		3.7999	3.63293	4.32649	4.00663
RGS13	regulator of G-protein signaling 13; Inhibits signal transduction by increasing the GTPase activity of G protein alpha subunits thereby driving them into their inactive GDP-bound form. Binds to both G(i)-alpha and G(q)- alpha (By similarity)	x				-1.82625	-2.0181	-0.157723	-0.45177
RGS16	regulator of G-protein signaling 16; Inhibits signal transduction by increasing the GTPase activity of G protein alpha subunits thereby driving them into their inactive GDP-bound form. Binds to G(i)-alpha and G(o)-alpha, but not to G(s)-alpha. May play a role in regulating the kinetics of signaling in the phototransduction cascade	x				4.93066	4.79261	4.64506	4.22233
RGS2	regulator of G-protein signaling 2, 24kDa; Inhibits signal transduction by increasing the GTPase activity of G protein alpha subunits thereby driving them into their inactive GDP-bound form. May play a role in leukemogenesis. Plays a role in negative feedback control pathway for adenylyl cyclase signaling. Binds EIF2B5 and blocks its activity, thereby inhibiting the translation of mRNA into prote…	x				3.38162	3.16898	4.25993	3.82175
S1PR1	sphingosine-1-phosphate receptor 1; Receptor for the lysosphingolipid sphingosine 1- phosphate (S1P). S1P is a bioactive lysophospholipid that elicits diverse physiological effect on most types of cells and tissues. This inducible epithelial cell G-protein-coupled receptor may be involved in the processes that regulate the differentiation of endothelial cells. Seems to be coupled to the G(i) subc…	x		X		1.91784	1.57805	2.99048	2.7529
SCN9A	sodium channel, voltage-gated, type IX, alpha subunit	x		X		1.87019	1.68123	2.33627	2.28449
SEMA3A	sema domain, immunoglobulin domain (Ig), short basic domain, secreted, (semaphorin) 3A; Involved in the development of the olfactory system and in neuronal control of puberty. Induces the collapse and paralysis of neuronal growth cones. Could serve as a ligand that guides specific growth cones by a motility-inhibiting mechanism. Binds to the complex neuropilin-1/plexin-1	x	X	X	X	2.48312	2.27799	3.0321	2.78504
SLC37A3	solute carrier family 37 (glycerol-3-phosphate transporter), member 3	x	X	X	X	1.95043	1.76255	2.52094	2.17613
SLC7A14	solute carrier family 7 (orphan transporter), member 14	x				2.69326	2.61566	3.19589	3.02192
TBX18	T-box 18; Probable transcriptional regulator involved in developmental processes	x		X		-0.122433	-0.181176	1.31729	1.18973
TMEM108-AS1		x				3.83196	3.72012	3.24081	3.2054
TNFRSF19	tumor necrosis factor receptor superfamily, member 19; Can mediate activation of JNK and NF-kappa-B. May promote caspase-independent cell death	x		X		0.297855	-0.0267121	2.11672	1.94502
TRIB1	tribbles homolog 1 (Drosophila); Interacts with MAPK kinases and regulates activation of MAP kinases. May not display kinase activity	x		X	X	2.28242	2.27283	3.3009	3.05019
TSHZ1	teashirt zinc finger homeobox 1; Probable transcriptional regulator involved in developmental processes. May act as a transcriptional repressor (Potential)	x		X		0.355237	0.165485	1.25188	1.21982
TSHZ2	teashirt zinc finger homeobox 2; Probable transcriptional regulator involved in developmental processes. May act as a transcriptional repressor (Potential)	x	X	X		1.83333	1.87171	2.54799	2.34003
UBE2QL1	ubiquitin-conjugating enzyme E2Q family-like 1; Catalyzes the covalent attachment of ubiquitin to other proteins (Potential)	x				-0.278026	-0.662731	1.70297	1.3285
VLDLR	very low density lipoprotein receptor; Binds VLDL and transports it into cells by endocytosis. In order to be internalized, the receptor-ligand complexes must first cluster into clathrin-coated pits. Binding to Reelin induces tyrosine phosphorylation of Dab1 and modulation of Tau phosphorylation (By similarity)	YES				1.39817	1.41471	2.71153	2.5988
VLDLR-AS1		YES				-0.293876	-0.642272	0.760548	0.870155
WNT11	wingless-type MMTV integration site family, member 11; Ligand for members of the frizzled family of seven transmembrane receptors. Probable developmental protein. May be a signaling molecule which affects the development of discrete regions of tissues. Is likely to signal over only few cell diameters	x				-1.96413	-1.75494	0.204348	-0.00322682
ZBTB38	zinc finger and BTB domain containing 38; Acts as a transcriptional activator. May be involved in the differentiation and/or survival of late postmitotic neurons (By similarity)	x	X		X	2.90524	2.74877	3.39079	3.0946
ZEB2	zinc finger E-box binding homeobox 2; Transcriptional inhibitor that binds to DNA sequence 5'- CACCT-3' in different promoters. Represses transcription of E- cadherin	x	X	X		1.78107	1.62629	2.27809	2.05801
ZNF503	zinc finger protein 503; May function as a transcriptional repressor (By similarity)	x	X	X		0.644061	0.401871	1.68707	1.36003
ZNRF3	zinc and ring finger 3; E3 ubiquitin-protein ligase that acts as a negative regulator of the Wnt signaling pathway by mediating the ubiquitination and subsequent degradation of Wnt receptor complex components Frizzled and LRP6. Acts on both canonical and non- canonical Wnt signaling pathway. Acts as a tumor suppressor in the intestinal stem cell zone by inhibiting the Wnt signaling pathway, there…	YES		X	X	1.40908	1.38352	2.37304	2.04924
