# Supplementary material for: Wnt Signalling Drives Context-Dependent Differentiation or Proliferation in Neuroblastoma
Source: Neoplasia. 2018 Mar 3;20(4):335–50. doi: 10.1016/j.neo.2018.01.009 (PMC5909736; doi:10.1016/j.neo.2018.01.009)
Supplement: Supplementary Table 3 — GSEA of global gene expression changes in Wnt3A/Rspo2-induced SK-N-BE(2)-C cells at 6 hours, using the Reactome and Hallmark gene sets. [file mmc3.xlsx]

## Sheet: Reactome
Gene Set	NES	FWER p-val
REACTOME_CELL_CYCLE	12.35	0
REACTOME_CELL_CYCLE_MITOTIC	11.23	0
REACTOME_METABOLISM_OF_PROTEINS	9.99	0
REACTOME_METABOLISM_OF_RNA	9.74	0
REACTOME_GENERIC_TRANSCRIPTION_PATHWAY	8.92	0
REACTOME_TRANSCRIPTION	8.86	0
REACTOME_METABOLISM_OF_MRNA	8.69	0
REACTOME_DNA_REPLICATION	8.67	0
REACTOME_MITOTIC_M_M_G1_PHASES	8.33	0
REACTOME_MRNA_PROCESSING	8.12	0
REACTOME_HIV_INFECTION	8.11	0
REACTOME_CLASS_I_MHC_MEDIATED_ANTIGEN_PROCESSING_PRESENTATION	8.02	0
REACTOME_ANTIGEN_PROCESSING_UBIQUITINATION_PROTEASOME_DEGRADATION	7.96	0
REACTOME_PROCESSING_OF_CAPPED_INTRON_CONTAINING_PRE_MRNA	7.82	0
REACTOME_TRANSLATION	7.34	0
REACTOME_MITOTIC_G1_G1_S_PHASES	7.19	0
REACTOME_TCA_CYCLE_AND_RESPIRATORY_ELECTRON_TRANSPORT	7.1	0
REACTOME_MRNA_SPLICING	7.09	0
REACTOME_SIGNALLING_BY_NGF	7.05	0
REACTOME_CELL_CYCLE_CHECKPOINTS	7	0
REACTOME_INFLUENZA_LIFE_CYCLE	6.9	0
REACTOME_METABOLISM_OF_LIPIDS_AND_LIPOPROTEINS	6.88	0
REACTOME_RNA_POL_I_RNA_POL_III_AND_MITOCHONDRIAL_TRANSCRIPTION	6.8	0
REACTOME_DNA_REPAIR	6.72	0
REACTOME_CHROMOSOME_MAINTENANCE	6.68	0
REACTOME_S_PHASE	6.57	0
REACTOME_G1_S_TRANSITION	6.54	0
REACTOME_HOST_INTERACTIONS_OF_HIV_FACTORS	6.5	0
REACTOME_MEIOSIS	6.43	0
REACTOME_HIV_LIFE_CYCLE	6.36	0
REACTOME_SYNTHESIS_OF_DNA	6.28	0
REACTOME_RNA_POL_II_TRANSCRIPTION	6.27	0
REACTOME_DEVELOPMENTAL_BIOLOGY	6.25	0
REACTOME_LATE_PHASE_OF_HIV_LIFE_CYCLE	6.2	0
REACTOME_RESPIRATORY_ELECTRON_TRANSPORT_ATP_SYNTHESIS_BY_CHEMIOSMOTIC_COUPLING_AND_HEAT_PRODUCTION_BY_UNCOUPLING_PROTEINS_	6.12	0
REACTOME_SRP_DEPENDENT_COTRANSLATIONAL_PROTEIN_TARGETING_TO_MEMBRANE	6.08	0
REACTOME_APOPTOSIS	6.06	0
REACTOME_REGULATION_OF_MITOTIC_CELL_CYCLE	6.05	0
REACTOME_NONSENSE_MEDIATED_DECAY_ENHANCED_BY_THE_EXON_JUNCTION_COMPLEX	5.99	0
REACTOME_MITOTIC_PROMETAPHASE	5.97	0
REACTOME_3_UTR_MEDIATED_TRANSLATIONAL_REGULATION	5.95	0
REACTOME_FATTY_ACID_TRIACYLGLYCEROL_AND_KETONE_BODY_METABOLISM	5.95	0
REACTOME_RNA_POL_I_TRANSCRIPTION	5.95	0
REACTOME_INFLUENZA_VIRAL_RNA_TRANSCRIPTION_AND_REPLICATION	5.89	0
REACTOME_APC_C_CDC20_MEDIATED_DEGRADATION_OF_MITOTIC_PROTEINS	5.88	0
REACTOME_MITOTIC_G2_G2_M_PHASES	5.85	0
REACTOME_MEIOTIC_RECOMBINATION	5.76	0
REACTOME_M_G1_TRANSITION	5.76	0
REACTOME_REGULATION_OF_MRNA_STABILITY_BY_PROTEINS_THAT_BIND_AU_RICH_ELEMENTS	5.74	0
REACTOME_RESPIRATORY_ELECTRON_TRANSPORT	5.71	0
REACTOME_TELOMERE_MAINTENANCE	5.7	0
REACTOME_NGF_SIGNALLING_VIA_TRKA_FROM_THE_PLASMA_MEMBRANE	5.66	0
REACTOME_AXON_GUIDANCE	5.64	0
REACTOME_APC_C_CDH1_MEDIATED_DEGRADATION_OF_CDC20_AND_OTHER_APC_C_CDH1_TARGETED_PROTEINS_IN_LATE_MITOSIS_EARLY_G1	5.63	0
REACTOME_SIGNALING_BY_THE_B_CELL_RECEPTOR_BCR	5.52	0
REACTOME_ASSEMBLY_OF_THE_PRE_REPLICATIVE_COMPLEX	5.49	0
REACTOME_RECRUITMENT_OF_MITOTIC_CENTROSOME_PROTEINS_AND_COMPLEXES	5.45	0
REACTOME_RNA_POL_I_PROMOTER_OPENING	5.41	0
REACTOME_AUTODEGRADATION_OF_CDH1_BY_CDH1_APC_C	5.39	0
REACTOME_DOWNSTREAM_SIGNALING_EVENTS_OF_B_CELL_RECEPTOR_BCR	5.39	0
REACTOME_DIABETES_PATHWAYS	5.37	0
REACTOME_LOSS_OF_NLP_FROM_MITOTIC_CENTROSOMES	5.3	0
REACTOME_CYCLIN_E_ASSOCIATED_EVENTS_DURING_G1_S_TRANSITION_	5.28	0
REACTOME_ORC1_REMOVAL_FROM_CHROMATIN	5.27	0
REACTOME_PEPTIDE_CHAIN_ELONGATION	5.27	0
REACTOME_DEPOSITION_OF_NEW_CENPA_CONTAINING_NUCLEOSOMES_AT_THE_CENTROMERE	5.25	0
REACTOME_SIGNALING_BY_NOTCH	5.19	0
REACTOME_MEMBRANE_TRAFFICKING	5.14	0
REACTOME_TRANSPORT_OF_MATURE_TRANSCRIPT_TO_CYTOPLASM	5.07	0
REACTOME_UNFOLDED_PROTEIN_RESPONSE	5.05	0
REACTOME_CDT1_ASSOCIATION_WITH_THE_CDC6_ORC_ORIGIN_COMPLEX	5	0
REACTOME_ACTIVATION_OF_NF_KAPPAB_IN_B_CELLS	4.99	0
REACTOME_MEIOTIC_SYNAPSIS	4.96	0
REACTOME_ASPARAGINE_N_LINKED_GLYCOSYLATION	4.95	0
REACTOME_SCF_BETA_TRCP_MEDIATED_DEGRADATION_OF_EMI1	4.93	0
REACTOME_METABOLISM_OF_CARBOHYDRATES	4.91	0
REACTOME_ACTIVATION_OF_THE_MRNA_UPON_BINDING_OF_THE_CAP_BINDING_COMPLEX_AND_EIFS_AND_SUBSEQUENT_BINDING_TO_43S	4.9	0
REACTOME_ANTIVIRAL_MECHANISM_BY_IFN_STIMULATED_GENES	4.86	0
REACTOME_POST_TRANSLATIONAL_PROTEIN_MODIFICATION	4.84	0
REACTOME_SIGNALING_BY_EGFR_IN_CANCER	4.82	0
REACTOME_P53_DEPENDENT_G1_DNA_DAMAGE_RESPONSE	4.8	0
REACTOME_AUTODEGRADATION_OF_THE_E3_UBIQUITIN_LIGASE_COP1	4.79	0
REACTOME_NUCLEOTIDE_EXCISION_REPAIR	4.78	0
REACTOME_SCFSKP2_MEDIATED_DEGRADATION_OF_P27_P21	4.78	0
REACTOME_SIGNALING_BY_WNT	4.76	0
REACTOME_DESTABILIZATION_OF_MRNA_BY_AUF1_HNRNP_D0	4.74	0
REACTOME_REGULATION_OF_APOPTOSIS	4.71	0
REACTOME_VIF_MEDIATED_DEGRADATION_OF_APOBEC3G	4.69	0
REACTOME_ACTIVATED_TLR4_SIGNALLING	4.69	0
REACTOME_PHOSPHOLIPID_METABOLISM	4.69	0
REACTOME_AMYLOIDS	4.68	0
REACTOME_HEMOSTASIS	4.66	0
REACTOME_TOLL_RECEPTOR_CASCADES	4.65	0
REACTOME_P53_INDEPENDENT_G1_S_DNA_DAMAGE_CHECKPOINT	4.63	0
REACTOME_RNA_POL_II_PRE_TRANSCRIPTION_EVENTS	4.62	0
REACTOME_CDK_MEDIATED_PHOSPHORYLATION_AND_REMOVAL_OF_CDC6	4.61	0
REACTOME_PACKAGING_OF_TELOMERE_ENDS	4.59	0
REACTOME_FORMATION_OF_THE_TERNARY_COMPLEX_AND_SUBSEQUENTLY_THE_43S_COMPLEX	4.59	0
REACTOME_P75_NTR_RECEPTOR_MEDIATED_SIGNALLING	4.56	0
REACTOME_METABOLISM_OF_AMINO_ACIDS_AND_DERIVATIVES	4.56	0
REACTOME_TRANSCRIPTION_COUPLED_NER_TC_NER	4.56	0
REACTOME_SIGNALING_BY_NOTCH1	4.54	0
REACTOME_PPARA_ACTIVATES_GENE_EXPRESSION	4.53	0
REACTOME_ER_PHAGOSOME_PATHWAY	4.52	0
REACTOME_MITOCHONDRIAL_PROTEIN_IMPORT	4.5	0
REACTOME_MYD88_MAL_CASCADE_INITIATED_ON_PLASMA_MEMBRANE	4.48	0
REACTOME_SIGNALING_BY_TGF_BETA_RECEPTOR_COMPLEX	4.48	0
REACTOME_METABOLISM_OF_NON_CODING_RNA	4.47	0
REACTOME_DOWNSTREAM_SIGNAL_TRANSDUCTION	4.46	0
REACTOME_CYTOKINE_SIGNALING_IN_IMMUNE_SYSTEM	4.44	0
REACTOME_MRNA_SPLICING_MINOR_PATHWAY	4.42	0
REACTOME_G2_M_CHECKPOINTS	4.41	0
REACTOME_DEADENYLATION_DEPENDENT_MRNA_DECAY	4.39	0
REACTOME_SIGNALING_BY_PDGF	4.39	0
REACTOME_NFKB_AND_MAP_KINASES_ACTIVATION_MEDIATED_BY_TLR4_SIGNALING_REPERTOIRE	4.39	0
REACTOME_TRAF6_MEDIATED_INDUCTION_OF_NFKB_AND_MAP_KINASES_UPON_TLR7_8_OR_9_ACTIVATION	4.38	0
REACTOME_CLEAVAGE_OF_GROWING_TRANSCRIPT_IN_THE_TERMINATION_REGION_	4.37	0
REACTOME_REGULATION_OF_ORNITHINE_DECARBOXYLASE_ODC	4.33	0
REACTOME_TRNA_AMINOACYLATION	4.31	0
REACTOME_TRANS_GOLGI_NETWORK_VESICLE_BUDDING	4.3	0
REACTOME_SIGNALING_BY_FGFR_IN_DISEASE	4.29	0
REACTOME_ANTIGEN_PROCESSING_CROSS_PRESENTATION	4.25	0
REACTOME_GOLGI_ASSOCIATED_VESICLE_BIOGENESIS	4.24	0
REACTOME_SIGNALING_BY_INSULIN_RECEPTOR	4.22	0
REACTOME_PROTEIN_FOLDING	4.17	0
REACTOME_MHC_CLASS_II_ANTIGEN_PRESENTATION	4.17	0
REACTOME_SIGNALING_BY_RHO_GTPASES	4.16	0
REACTOME_CELL_DEATH_SIGNALLING_VIA_NRAGE_NRIF_AND_NADE	4.15	0
REACTOME_ACTIVATION_OF_ATR_IN_RESPONSE_TO_REPLICATION_STRESS	4.13	0
REACTOME_RNA_POL_II_TRANSCRIPTION_PRE_INITIATION_AND_PROMOTER_OPENING	4.11	0
REACTOME_L1CAM_INTERACTIONS	4.11	0
REACTOME_METABOLISM_OF_NUCLEOTIDES	4.11	0
REACTOME_CROSS_PRESENTATION_OF_SOLUBLE_EXOGENOUS_ANTIGENS_ENDOSOMES	4.07	0
REACTOME_FORMATION_OF_RNA_POL_II_ELONGATION_COMPLEX_	4.03	0
REACTOME_TRIF_MEDIATED_TLR3_SIGNALING	4.03	0
REACTOME_ACTIVATION_OF_CHAPERONE_GENES_BY_XBP1S	3.99	0
REACTOME_TRANSPORT_OF_MATURE_MRNA_DERIVED_FROM_AN_INTRONLESS_TRANSCRIPT	3.97	0
REACTOME_SIGNALING_BY_SCF_KIT	3.96	0
REACTOME_RNA_POL_III_TRANSCRIPTION	3.96	0
REACTOME_SIGNALING_BY_ERBB2	3.95	0
REACTOME_PYRUVATE_METABOLISM_AND_CITRIC_ACID_TCA_CYCLE	3.89	0
REACTOME_DNA_STRAND_ELONGATION	3.86	0
REACTOME_INTERACTIONS_OF_VPR_WITH_HOST_CELLULAR_PROTEINS	3.86	0
REACTOME_E2F_MEDIATED_REGULATION_OF_DNA_REPLICATION	3.86	0
REACTOME_METABOLISM_OF_VITAMINS_AND_COFACTORS	3.85	0
REACTOME_GLOBAL_GENOMIC_NER_GG_NER	3.85	0
REACTOME_MAP_KINASE_ACTIVATION_IN_TLR_CASCADE	3.84	0
REACTOME_TRANSPORT_OF_RIBONUCLEOPROTEINS_INTO_THE_HOST_NUCLEUS	3.83	0
REACTOME_MRNA_3_END_PROCESSING	3.82	0
REACTOME_EXTENSION_OF_TELOMERES	3.82	0
REACTOME_TRANSCRIPTIONAL_ACTIVITY_OF_SMAD2_SMAD3_SMAD4_HETEROTRIMER	3.82	0
REACTOME_NOTCH1_INTRACELLULAR_DOMAIN_REGULATES_TRANSCRIPTION	3.82	0
REACTOME_FACTORS_INVOLVED_IN_MEGAKARYOCYTE_DEVELOPMENT_AND_PLATELET_PRODUCTION	3.82	0
REACTOME_GLUCOSE_METABOLISM	3.79	0
REACTOME_SIGNALING_BY_FGFR	3.77	0
REACTOME_BIOSYNTHESIS_OF_THE_N_GLYCAN_PRECURSOR_DOLICHOL_LIPID_LINKED_OLIGOSACCHARIDE_LLO_AND_TRANSFER_TO_A_NASCENT_PROTEIN	3.76	0
REACTOME_NEP_NS2_INTERACTS_WITH_THE_CELLULAR_EXPORT_MACHINERY	3.72	0
REACTOME_G1_PHASE	3.72	0
REACTOME_SEMAPHORIN_INTERACTIONS	3.72	0
REACTOME_FORMATION_OF_TRANSCRIPTION_COUPLED_NER_TC_NER_REPAIR_COMPLEX	3.7	0
REACTOME_SIGNALLING_TO_ERKS	3.69	0
REACTOME_ACTIVATION_OF_THE_PRE_REPLICATIVE_COMPLEX	3.68	0
REACTOME_TRANSCRIPTIONAL_REGULATION_OF_WHITE_ADIPOCYTE_DIFFERENTIATION	3.67	0
REACTOME_G_ALPHA1213_SIGNALLING_EVENTS	3.66	0
REACTOME_FORMATION_OF_THE_HIV1_EARLY_ELONGATION_COMPLEX	3.65	0
REACTOME_MRNA_CAPPING	3.63	0
REACTOME_CYTOSOLIC_TRNA_AMINOACYLATION	3.57	0
REACTOME_REGULATORY_RNA_PATHWAYS	3.56	0
REACTOME_INSULIN_RECEPTOR_SIGNALLING_CASCADE	3.56	0
REACTOME_RNA_POL_III_TRANSCRIPTION_INITIATION_FROM_TYPE_3_PROMOTER	3.55	0
REACTOME_REGULATION_OF_GLUCOKINASE_BY_GLUCOKINASE_REGULATORY_PROTEIN	3.53	0
REACTOME_INTERFERON_SIGNALING	3.48	0
REACTOME_GLUCOSE_TRANSPORT	3.47	0
REACTOME_ELONGATION_ARREST_AND_RECOVERY	3.46	0
REACTOME_TRANSMEMBRANE_TRANSPORT_OF_SMALL_MOLECULES	3.45	0
REACTOME_PI3K_AKT_ACTIVATION	3.44	0
REACTOME_APC_CDC20_MEDIATED_DEGRADATION_OF_NEK2A	3.42	0
REACTOME_SIGNALLING_TO_RAS	3.41	0
REACTOME_APOPTOTIC_EXECUTION_PHASE	3.38	0
REACTOME_POST_TRANSLATIONAL_MODIFICATION_SYNTHESIS_OF_GPI_ANCHORED_PROTEINS	3.37	0
REACTOME_SIGNALING_BY_ILS	3.37	0
REACTOME_NRAGE_SIGNALS_DEATH_THROUGH_JNK	3.36	0
REACTOME_CITRIC_ACID_CYCLE_TCA_CYCLE	3.36	0
REACTOME_CIRCADIAN_CLOCK	3.34	0
REACTOME_INHIBITION_OF_THE_PROTEOLYTIC_ACTIVITY_OF_APC_C_REQUIRED_FOR_THE_ONSET_OF_ANAPHASE_BY_MITOTIC_SPINDLE_CHECKPOINT_COMPONENTS	3.32	0
REACTOME_ENDOSOMAL_SORTING_COMPLEX_REQUIRED_FOR_TRANSPORT_ESCRT	3.31	0
REACTOME_SIGNALING_BY_ROBO_RECEPTOR	3.3	0
REACTOME_SIGNALING_BY_ERBB4	3.3	0
REACTOME_INTRINSIC_PATHWAY_FOR_APOPTOSIS	3.3	0
REACTOME_OPIOID_SIGNALLING	3.29	0
REACTOME_RNA_POL_III_TRANSCRIPTION_INITIATION_FROM_TYPE_2_PROMOTER	3.29	0
REACTOME_APC_C_CDC20_MEDIATED_DEGRADATION_OF_CYCLIN_B	3.29	0
REACTOME_LAGGING_STRAND_SYNTHESIS	3.28	0
REACTOME_MICRORNA_MIRNA_BIOGENESIS	3.26	0
REACTOME_G1_S_SPECIFIC_TRANSCRIPTION	3.24	0
REACTOME_SIGNAL_TRANSDUCTION_BY_L1	3.24	0
REACTOME_RNA_POL_I_TRANSCRIPTION_INITIATION	3.24	0
REACTOME_DOWNSTREAM_SIGNALING_OF_ACTIVATED_FGFR	3.23	0
REACTOME_PROCESSING_OF_CAPPED_INTRONLESS_PRE_MRNA	3.23	0
REACTOME_CONVERSION_FROM_APC_C_CDC20_TO_APC_C_CDH1_IN_LATE_ANAPHASE	3.21	0
REACTOME_PERK_REGULATED_GENE_EXPRESSION	3.2	0
REACTOME_DOUBLE_STRAND_BREAK_REPAIR	3.18	0
REACTOME_PLATELET_ACTIVATION_SIGNALING_AND_AGGREGATION	3.17	0
REACTOME_ABORTIVE_ELONGATION_OF_HIV1_TRANSCRIPT_IN_THE_ABSENCE_OF_TAT	3.17	0
REACTOME_RNA_POL_I_TRANSCRIPTION_TERMINATION	3.16	0
REACTOME_ASSOCIATION_OF_TRIC_CCT_WITH_TARGET_PROTEINS_DURING_BIOSYNTHESIS	3.16	0
REACTOME_SMAD2_SMAD3_SMAD4_HETEROTRIMER_REGULATES_TRANSCRIPTION	3.13	0
REACTOME_SPHINGOLIPID_METABOLISM	3.12	0
REACTOME_FORMATION_OF_INCISION_COMPLEX_IN_GG_NER	3.12	0
REACTOME_MAPK_TARGETS_NUCLEAR_EVENTS_MEDIATED_BY_MAP_KINASES	3.12	0
REACTOME_GAB1_SIGNALOSOME	3.11	0
REACTOME_PRE_NOTCH_EXPRESSION_AND_PROCESSING	3.11	0
REACTOME_INTEGRATION_OF_ENERGY_METABOLISM	3.11	0
REACTOME_PKB_MEDIATED_EVENTS	3.11	0
REACTOME_NEURONAL_SYSTEM	3.1	0
REACTOME_PI_METABOLISM	3.08	0
REACTOME_PRE_NOTCH_TRANSCRIPTION_AND_TRANSLATION	3.08	0
REACTOME_PHOSPHORYLATION_OF_THE_APC_C	3.08	0
REACTOME_TGF_BETA_RECEPTOR_SIGNALING_ACTIVATES_SMADS	3.06	0
REACTOME_DOWNREGULATION_OF_SMAD2_3_SMAD4_TRANSCRIPTIONAL_ACTIVITY	3.04	0
REACTOME_SHC_MEDIATED_SIGNALLING	3.02	0.001
REACTOME_IL1_SIGNALING	3.02	0.001
REACTOME_PREFOLDIN_MEDIATED_TRANSFER_OF_SUBSTRATE_TO_CCT_TRIC	3.01	0.001
REACTOME_DEADENYLATION_OF_MRNA	2.99	0.001
REACTOME_TRIGLYCERIDE_BIOSYNTHESIS	2.99	0.001
REACTOME_TRANSMISSION_ACROSS_CHEMICAL_SYNAPSES	2.98	0.003
REACTOME_SYNTHESIS_AND_INTERCONVERSION_OF_NUCLEOTIDE_DI_AND_TRIPHOSPHATES	2.97	0.003
REACTOME_RORA_ACTIVATES_CIRCADIAN_EXPRESSION	2.96	0.003
REACTOME_G0_AND_EARLY_G1	2.96	0.003
REACTOME_PIP3_ACTIVATES_AKT_SIGNALING	2.95	0.003
REACTOME_DESTABILIZATION_OF_MRNA_BY_BRF1	2.95	0.003
REACTOME_FORMATION_OF_TUBULIN_FOLDING_INTERMEDIATES_BY_CCT_TRIC	2.95	0.003
REACTOME_NOD1_2_SIGNALING_PATHWAY	2.93	0.003
REACTOME_MITOCHONDRIAL_TRNA_AMINOACYLATION	2.93	0.003
REACTOME_CHOLESTEROL_BIOSYNTHESIS	2.93	0.003
REACTOME_PURINE_METABOLISM	2.92	0.003
REACTOME_DOWNREGULATION_OF_TGF_BETA_RECEPTOR_SIGNALING	2.92	0.003
REACTOME_RNA_POL_III_TRANSCRIPTION_TERMINATION	2.92	0.003
REACTOME_POST_NMDA_RECEPTOR_ACTIVATION_EVENTS	2.91	0.003
REACTOME_DARPP_32_EVENTS	2.9	0.003
REACTOME_FANCONI_ANEMIA_PATHWAY	2.9	0.003
REACTOME_SHC_RELATED_EVENTS	2.9	0.003
REACTOME_DESTABILIZATION_OF_MRNA_BY_KSRP	2.89	0.003
REACTOME_SIGNALING_BY_FGFR1_FUSION_MUTANTS	2.88	0.003
REACTOME_RECYCLING_PATHWAY_OF_L1	2.88	0.003
REACTOME_BRANCHED_CHAIN_AMINO_ACID_CATABOLISM	2.87	0.003
REACTOME_PROCESSIVE_SYNTHESIS_ON_THE_LAGGING_STRAND	2.85	0.003
REACTOME_ACTIVATED_NOTCH1_TRANSMITS_SIGNAL_TO_THE_NUCLEUS	2.85	0.003
REACTOME_ACTIVATION_OF_GENES_BY_ATF4	2.84	0.003
REACTOME_NUCLEAR_EVENTS_KINASE_AND_TRANSCRIPTION_FACTOR_ACTIVATION	2.84	0.003
REACTOME_PROLONGED_ERK_ACTIVATION_EVENTS	2.84	0.003
REACTOME_SIGNALING_BY_HIPPO	2.84	0.003
REACTOME_SYNTHESIS_OF_GLYCOSYLPHOSPHATIDYLINOSITOL_GPI	2.82	0.004
REACTOME_KINESINS	2.82	0.004
REACTOME_NEUROTRANSMITTER_RECEPTOR_BINDING_AND_DOWNSTREAM_TRANSMISSION_IN_THE_POSTSYNAPTIC_CELL	2.79	0.004
REACTOME_INNATE_IMMUNE_SYSTEM	2.78	0.004
REACTOME_ACTIVATION_OF_NMDA_RECEPTOR_UPON_GLUTAMATE_BINDING_AND_POSTSYNAPTIC_EVENTS	2.78	0.004
REACTOME_PEROXISOMAL_LIPID_METABOLISM	2.77	0.004
REACTOME_GLYCEROPHOSPHOLIPID_BIOSYNTHESIS	2.77	0.004
REACTOME_RNA_POL_III_CHAIN_ELONGATION	2.76	0.004
REACTOME_ARMS_MEDIATED_ACTIVATION	2.75	0.005
REACTOME_HOMOLOGOUS_RECOMBINATION_REPAIR_OF_REPLICATION_INDEPENDENT_DOUBLE_STRAND_BREAKS	2.74	0.005
REACTOME_RIG_I_MDA5_MEDIATED_INDUCTION_OF_IFN_ALPHA_BETA_PATHWAYS	2.73	0.006
REACTOME_CELL_CELL_COMMUNICATION	2.73	0.007
REACTOME_CREB_PHOSPHORYLATION_THROUGH_THE_ACTIVATION_OF_RAS	2.73	0.007
REACTOME_INSULIN_SYNTHESIS_AND_PROCESSING	2.72	0.007
REACTOME_SEMA4D_INDUCED_CELL_MIGRATION_AND_GROWTH_CONE_COLLAPSE	2.72	0.007
REACTOME_SIGNALING_BY_CONSTITUTIVELY_ACTIVE_EGFR	2.71	0.007
REACTOME_PI3K_CASCADE	2.7	0.008
REACTOME_SULFUR_AMINO_ACID_METABOLISM	2.69	0.008
REACTOME_BASE_EXCISION_REPAIR	2.69	0.008
REACTOME_ERK_MAPK_TARGETS	2.68	0.009
REACTOME_APOPTOTIC_CLEAVAGE_OF_CELLULAR_PROTEINS	2.68	0.009
REACTOME_ACTIVATION_OF_BH3_ONLY_PROTEINS	2.67	0.01
REACTOME_DESTABILIZATION_OF_MRNA_BY_TRISTETRAPROLIN_TTP	2.64	0.011
REACTOME_CIRCADIAN_REPRESSION_OF_EXPRESSION_BY_REV_ERBA	2.61	0.015
REACTOME_NUCLEOTIDE_BINDING_DOMAIN_LEUCINE_RICH_REPEAT_CONTAINING_RECEPTOR_NLR_SIGNALING_PATHWAYS	2.59	0.015
REACTOME_IRON_UPTAKE_AND_TRANSPORT	2.59	0.015
REACTOME_SEMA4D_IN_SEMAPHORIN_SIGNALING	2.58	0.016
REACTOME_RESOLUTION_OF_AP_SITES_VIA_THE_MULTIPLE_NUCLEOTIDE_PATCH_REPLACEMENT_PATHWAY	2.56	0.017
REACTOME_REGULATION_OF_HYPOXIA_INDUCIBLE_FACTOR_HIF_BY_OXYGEN	2.55	0.018
REACTOME_REGULATION_OF_INSULIN_SECRETION	2.53	0.023
REACTOME_PI3K_EVENTS_IN_ERBB4_SIGNALING	2.53	0.024
REACTOME_PI3K_EVENTS_IN_ERBB2_SIGNALING	2.53	0.025
REACTOME_GLUCONEOGENESIS	2.52	0.03
REACTOME_PLC_BETA_MEDIATED_EVENTS	2.52	0.032
REACTOME_ACTIVATED_AMPK_STIMULATES_FATTY_ACID_OXIDATION_IN_MUSCLE	2.51	0.034
REACTOME_NEGATIVE_REGULATORS_OF_RIG_I_MDA5_SIGNALING	2.5	0.036
REACTOME_LYSOSOME_VESICLE_BIOGENESIS	2.49	0.046
REACTOME_G_ALPHA_Z_SIGNALLING_EVENTS	2.48	0.05

## Sheet: Hallmark
Gene Set	NES	FWER p-val
HALLMARK_OXIDATIVE_PHOSPHORYLATION	9.34	0
HALLMARK_MYC_TARGETS_V1	9.32	0
HALLMARK_E2F_TARGETS	9.27	0
HALLMARK_G2M_CHECKPOINT	9.04	0
HALLMARK_MITOTIC_SPINDLE	8.44	0
HALLMARK_MTORC1_SIGNALING	7.97	0
HALLMARK_DNA_REPAIR	7.18	0
HALLMARK_ADIPOGENESIS	6.61	0
HALLMARK_PROTEIN_SECRETION	6.21	0
HALLMARK_GLYCOLYSIS	6.05	0
HALLMARK_UNFOLDED_PROTEIN_RESPONSE	5.98	0
HALLMARK_HEME_METABOLISM	5.62	0
HALLMARK_UV_RESPONSE_DN	5.54	0
HALLMARK_UV_RESPONSE_UP	5.22	0
HALLMARK_APOPTOSIS	5.21	0
HALLMARK_FATTY_ACID_METABOLISM	5.08	0
HALLMARK_ANDROGEN_RESPONSE	4.91	0
HALLMARK_HYPOXIA	4.82	0
HALLMARK_PI3K_AKT_MTOR_SIGNALING	4.61	0
HALLMARK_PEROXISOME	4.53	0
HALLMARK_MYC_TARGETS_V2	4.39	0
HALLMARK_EPITHELIAL_MESENCHYMAL_TRANSITION	4.35	0
HALLMARK_P53_PATHWAY	4.32	0
HALLMARK_CHOLESTEROL_HOMEOSTASIS	4.19	0
HALLMARK_APICAL_JUNCTION	4.06	0
HALLMARK_IL2_STAT5_SIGNALING	3.93	0
HALLMARK_TGF_BETA_SIGNALING	3.86	0
HALLMARK_ESTROGEN_RESPONSE_EARLY	3.86	0
HALLMARK_XENOBIOTIC_METABOLISM	3.56	0
HALLMARK_REACTIVE_OXIGEN_SPECIES_PATHWAY	3.52	0
HALLMARK_TNFA_SIGNALING_VIA_NFKB	3.51	0
HALLMARK_INTERFERON_GAMMA_RESPONSE	3.3	0
HALLMARK_BILE_ACID_METABOLISM	3.21	0
HALLMARK_COMPLEMENT	3.19	0
HALLMARK_WNT_BETA_CATENIN_SIGNALING	2.88	0
HALLMARK_INTERFERON_ALPHA_RESPONSE	2.83	0
HALLMARK_NOTCH_SIGNALING	2.81	0
HALLMARK_KRAS_SIGNALING_UP	2.6	0.001
HALLMARK_HEDGEHOG_SIGNALING	2.54	0.003
HALLMARK_ESTROGEN_RESPONSE_LATE	2.45	0.007
HALLMARK_APICAL_SURFACE	2.44	0.007
HALLMARK_MYOGENESIS	2.3	0.018
HALLMARK_SPERMATOGENESIS	2.26	0.025
